# Supplementary material for: Degradation of Dioxins and DBF in Urban Soil Microcosms from Lausanne (Switzerland): Functional Performance of Indigenous Bacterial Strains
Source: Microorganisms. 2025 Oct 5;13(10):2306. doi: 10.3390/microorganisms13102306 (PMC12566063; doi:10.3390/microorganisms13102306)
Supplement: Supplementary file 1 [file microorganisms-13-02306-s001.zip]

Archive with 1 entries (1 files):
- microorganisms-3886203-supplementary.pdf
